# Supplementary material for: Utilizing protein structure graph embeddings to predict the pathogenicity of missense variants
Source: NAR Genom Bioinform. 2025 Jul 24;7(3):lqaf097. doi: 10.1093/nargab/lqaf097 (PMC12288871; doi:10.1093/nargab/lqaf097)
Supplement: lqaf097_Supplemental_Files [file lqaf097_supplemental_files.zip]

Archive with 4 entries (4 files):
- confusion_matrices.xlsx
- Genoseer.zip
- hyperparameters.xlsx
- Supplementary_Information_Revision.docx
