# Supplementary material for: Utilizing protein structure graph embeddings to predict the pathogenicity of missense variants
Source: NAR Genom Bioinform. 2025 Jul 24;7(3):lqaf097. doi: 10.1093/nargab/lqaf097 (PMC12288871; doi:10.1093/nargab/lqaf097)
Supplement: lqaf097_Supplemental_Files [file lqaf097_supplemental_files.zip › confusion_matrices.xlsx]

## Sheet: Residue 128 CADD Node + Struct
Classification Report for Residue 128 CADD Structure + Node Embeddings
	Precision	Recall	F1-Score	Support
0	0.78	0.85	0.82	5885
1	0.86	0.79	0.82	6705
accuracy			0.82	12590
macro avg	0.82	0.82	0.82	12590
weighted avg	0.82	0.82	0.82	12590

## Sheet: Residue 256 CADD with Node Emb
Classification Report for Residue 256 CADD Structure + Node Embeddings
	Precision	Recall	F1-Score	Support
0	0.81	0.81	0.81	5885
1	0.83	0.83	0.83	6705
accuracy			0.82	12590
macro avg	0.82	0.82	0.82	12590
weighted avg	0.82	0.82	0.82	12590

## Sheet: Atomic 128 CADD with Struct
Classification Report for Atomic 128 CADD with Structure Embeddings
	Precision	Recall	F1-Score	Support
0	0.83	0.8	0.81	5885
1	0.83	0.86	0.84	6705
accuracy			0.83	12590
macro avg	0.83	0.83	0.83	12590
weighted avg	0.83	0.83	0.83	12590

## Sheet: Residue 128 CADD with Struct
Classification Report for Residue 128 CADD with Structure Embeddings
	Precision	Recall	F1-Score	Support
0	0.79	0.83	0.81	5885
1	0.85	0.8	0.82	6705
accuracy			0.82	12590
macro avg	0.82	0.82	0.82	12590
weighted avg	0.82	0.82	0.82	12590

## Sheet: Residue 256 CADD with Struc
Classification Report for Residue 256 CADD with Structure Embeddings
	Precision	Recall	F1-Score	Support
0	0.81	0.81	0.81	5885
1	0.83	0.83	0.83	6705
accuracy			0.82	12590
macro avg	0.82	0.82	0.82	12590
weighted avg	0.82	0.82	0.82	12590

## Sheet: Residue 128 CADD with Node
Classification Report for Residue 128 CADD with Node Embeddings
	Precision	Recall	F1-Score	Support
0	0.82	0.81	0.82	5885
1	0.84	0.85	0.84	6705
accuracy			0.83	12590
macro avg	0.83	0.83	0.83	12590
weighted avg	0.83	0.83	0.83	12590

## Sheet: Residue 256 CADD with Node
Classification Report for Residue 256 CADD with Node Embeddings
	Precision	Recall	F1-Score	Support
0	0.83	0.77	0.8	5885
1	0.81	0.86	0.83	6705
accuracy			0.82	12590
macro avg	0.82	0.81	0.82	12590
weighted avg	0.82	0.82	0.82	12590

## Sheet: Residue 128 with Node
Classification Report for Residue 128 with Node Embeddings
	Precision	Recall	F1-Score	Support
0	0.61	0.76	0.67	5885
1	0.73	0.57	0.64	6705
accuracy			0.66	12590
macro avg	0.67	0.66	0.65	12590
weighted avg	0.67	0.66	0.65	12590

## Sheet: Residue 256 with Node
Classification Report for Residue 256 with Node Embeddings
	Precision	Recall	F1-Score	Support
0	0.58	0.66	0.62	5885
1	0.66	0.57	0.61	6705
accuracy			0.61	12590
macro avg	0.62	0.62	0.61	12590
weighted avg	0.62	0.61	0.61	12590

## Sheet: Atomic 128 with Struct
Classification Report for Atomic 128 with Structure Embeddings
	Precision	Recall	F1-Score	Support
0	0.51	0.81	0.62	5885
1	0.65	0.31	0.42	6705
accuracy			0.54	12590
macro avg	0.58	0.56	0.52	12590
weighted avg	0.58	0.54	0.51	12590

[truncated: 5 more sheets: Residue 128 with Struct, Residue 256 with Struct, Residue 128 with Struct + Node, Residue 256 with Struct + Node, AlphaFold Residue 128]
