# Supplementary material for: Utilizing protein structure graph embeddings to predict the pathogenicity of missense variants
Source: NAR Genom Bioinform. 2025 Jul 24;7(3):lqaf097. doi: 10.1093/nargab/lqaf097 (PMC12288871; doi:10.1093/nargab/lqaf097)
Supplement: lqaf097_Supplemental_Files [file lqaf097_supplemental_files.zip › hyperparameters.xlsx]

## Sheet: Residue 128 CADD with Node Embe
params.learning_rate	params.n_estimators	params.max_depth	params.min_child_weight	params.gamma	params.subsample	params.colsample_bytree	params.reg_alpha	params.reg_lambda	params.objective	params.random_state	params.early_stopping_rounds
0.039416664796554826	760	13	6	0.14879677261297253	0.6761624222090401	0.952990820229378	2.061318771577646	29.22001767473541
0.018089621902106792	963	8	7	0.16570635874346246	0.5761603140835829	0.7447054735722001	0.4531131871892783	0.014342454603024954
0.010417568575171244	1737	13	3	0.02163627142116621	0.830926198455871	0.5214863212735278	2.068960574892466	33.99263698494565
0.016795536857409178	1183	13	7	0.19879807236593977	0.5730048473503456	0.6507019853153259	0.012240638869169781	9.875205300967528
0.01680746659881677	1888	9	4	0.49367440836733	0.8574283891514621	0.5100195454022239	1.768326598784052	0.35934724302162635

## Sheet: Residue 256 CADD with Node Embe
params.learning_rate	params.n_estimators	params.max_depth	params.min_child_weight	params.gamma	params.subsample	params.colsample_bytree	params.reg_alpha	params.reg_lambda	params.objective	params.random_state	params.early_stopping_rounds
0.015342325840734652	1147	13	2	0.17418745823753046	0.5535243917025062	0.83035384501916	0.08773621364099156	82.50285276894164
0.011898898170310729	534	9	10	0.05190890324194812	0.5000113562061255	0.7105363290866569	0.06626083061651296	35.633854868414936
0.04010403455081951	1992	15	6	0.04329579536277297	0.5591648957942511	0.6386468408113638	0.025501579729510403	29.141862886280688
0.06549623852433374	1663	15	4	0.013853399106539816	0.5091772587271041	0.9915075858177816	93.36335194314067	78.95254703139769
0.017977671355114976	1859	14	6	0.017799454251166694	0.6910064788270134	0.783203027742348	0.05035609924002878	2.3885191102667913

## Sheet: Atomic 128 CADD with Structure 
params.learning_rate	params.n_estimators	params.max_depth	params.min_child_weight	params.gamma	params.subsample	params.colsample_bytree	params.reg_alpha	params.reg_lambda	params.objective	params.random_state	params.early_stopping_rounds
0.0787684438269059	1669	6	3	0.23051083585976895	0.6181786095504791	0.9167847924863597	73.63762034436243	18.935097894707432
0.016455515170574496	668	8	4	0.3948417328444628	0.5818857809883952	0.5430325689874146	98.14547263525017	46.89468662523146
0.012686556161251708	637	9	7	0.25058116425083654	0.9077036334321769	0.9450026676559006	0.3346333999852562	10.705949956716815
0.04240006169513515	1549	5	4	0.9187884404630309	0.9808489763120893	0.8728658124538317	78.00620255847535	82.4698562074701
0.012095248601804293	1993	11	10	0.9709949890623274	0.5033666936993918	0.8431780405815049	0.015466543381184696	87.91475642690695

## Sheet: Residue 128 CADD with Structure
params.learning_rate	params.n_estimators	params.max_depth	params.min_child_weight	params.gamma	params.subsample	params.colsample_bytree	params.reg_alpha	params.reg_lambda	params.objective	params.random_state	params.early_stopping_rounds
0.013604449961831903	1704	15	9	0.034265486303672155	0.6550198287857486	0.7792469787550209	1.3834925736056938	2.149624117844101
0.037768271747836424	1167	15	10	0.1618731600254879	0.7544763006160256	0.8307486738495629	53.65425107670266	35.30444513565226
0.0333920379883926	921	5	8	0.16829258980359355	0.8621134675050635	0.9369439134074429	23.996437726690313	2.0813829612278707
0.0624526182667798	963	10	5	0.24675052727881705	0.9765040635564557	0.5623283467820583	0.04930988994420767	50.233637705909196
0.03674749629105841	1159	6	8	0.10931096767284973	0.6404909923128628	0.7627351851344663	70.269898942698	66.30689819093932

## Sheet: Residue 256 CADD with Structure
params.learning_rate	params.n_estimators	params.max_depth	params.min_child_weight	params.gamma	params.subsample	params.colsample_bytree	params.reg_alpha	params.reg_lambda	params.objective	params.random_state	params.early_stopping_rounds
0.08298851797584063	655	5	6	0.07459833238615474	0.7085468634613087	0.878075479898758	1.3036301298839155	0.019136147517937605
0.05414413786028144	1596	11	6	0.31237379869224685	0.8187319074967548	0.8701796980079944	11.207568886976434	38.300477895384034
0.05681297134594976	1633	13	8	0.018548745981861375	0.6636810343958192	0.8788286287008462	6.990390666490792	0.07374281004602494
0.019553485555456326	1469	10	10	0.261080779226989	0.580860905667211	0.8232049600763047	15.977235888756887	0.31565352200621627
0.024484886441267686	867	6	4	0.010209071536097103	0.5667032490975337	0.536024359044002	0.14124351988055941	0.01643378516308165

## Sheet: Residue 128 Node Embeddings
params.learning_rate	params.n_estimators	params.max_depth	params.min_child_weight	params.gamma	params.subsample	params.colsample_bytree	params.reg_alpha	params.reg_lambda	params.objective	params.random_state	params.early_stopping_rounds
0.018412078477577126	1873	9	10	0.4941280053932592	0.6345506357374523	0.5420574170549719	4.2999799049270955	12.346692783247535
0.024065222358987393	1729	15	5	0.028708577677189175	0.6018272019359007	0.6738377299620786	0.5157886223176736	22.19940410943922
0.02060410293746397	774	11	7	0.25926451093634445	0.9951379056463663	0.8561267727006288	0.13347548184735625	50.95372380917898
0.023286221186691332	1658	12	5	0.21910661270142032	0.5596060075899083	0.5402810186060278	1.1096670584628312	57.33998593605154
0.013879075600567158	717	9	2	0.07735598300550157	0.7945726680572351	0.748149955326713	0.03396605171916544	13.2544631305715

## Sheet: Residue 256 Node Embeddings
params.learning_rate	params.n_estimators	params.max_depth	params.min_child_weight	params.gamma	params.subsample	params.colsample_bytree	params.reg_alpha	params.reg_lambda	params.objective	params.random_state	params.early_stopping_rounds
0.010109410437490536	1305	13	7	0.20209371181534394	0.7295762265806978	0.7856820279111164	0.08469953375032224	0.11127452845338708
0.010078621248041859	1565	5	2	0.07195298490807588	0.7395260176320694	0.7036938656320746	1.2041496780313348	0.03881093281772235
0.01775193851590663	849	13	2	0.017260525719909357	0.5980482424894281	0.8376459135096281	0.03860648412054321	14.215286250870939
0.021558722816134246	1737	10	7	0.020554403533144992	0.7353425594991922	0.5416979743621515	23.965789309641767	57.92305119831596
0.011281598509037814	1715	11	5	0.013805663053515688	0.6706851127403368	0.5271662138462646	0.02165548718851056	0.1524539503490768

## Sheet: Atomic 128 Structure Embeddings
params.learning_rate	params.n_estimators	params.max_depth	params.min_child_weight	params.gamma	params.subsample	params.colsample_bytree	params.reg_alpha	params.reg_lambda	params.objective	params.random_state	params.early_stopping_rounds
0.032992185361542234	846	15	1	0.024763254405872497	0.5073889822601066	0.7781167013131989	0.05048310126636917	0.8960825599775869
0.03644707077689722	1906	13	4	0.131155837531768	0.5871105371151853	0.727819370239687	0.030970286000098744	0.012814257978887448
0.016760528769511226	740	5	3	0.05775938118060365	0.9308923762586718	0.5947615881974848	2.1018855292187295	0.7516653462593524
0.07046233680131975	880	14	5	0.029647382524454962	0.990821494784677	0.6019536526164796	0.4448024931967462	0.7009853133513847
0.01437368600063687	1720	5	10	0.1731261065893858	0.611168765165818	0.6956890407286618	5.475044697367436	56.18956306871351

## Sheet: Residue 128 Structure Embedding
params.learning_rate	params.n_estimators	params.max_depth	params.min_child_weight	params.gamma	params.subsample	params.colsample_bytree	params.reg_alpha	params.reg_lambda	params.objective	params.random_state	params.early_stopping_rounds
0.014655581979102031	1214	13	4	0.11677993310817365	0.7423878478436797	0.5026174074435614	52.00027741492451	0.23136346449725664
0.029614214872585053	670	14	9	0.02420069993294528	0.7137964974419033	0.8697578241280784	80.48763778223153	1.9059874553431835
0.020880595380312544	1470	8	3	0.41138366775896146	0.5790401901077131	0.6141395890497415	0.17424961767163905	0.03400112281343072
0.0981232628611236	524	11	10	0.01116205267662422	0.5394041943050223	0.830314214834142	25.227371635466653	51.43565178633027
0.03371841799855271	902	5	4	0.07100161725031771	0.5896133063689786	0.7051334003710565	0.10284690874767499	0.03620545046995429

## Sheet: Residue 256 Structure Embedding
params.learning_rate	params.n_estimators	params.max_depth	params.min_child_weight	params.gamma	params.subsample	params.colsample_bytree	params.reg_alpha	params.reg_lambda	params.objective	params.random_state	params.early_stopping_rounds
0.045294833140552056	917	5	3	0.3216793146504937	0.9363597428598959	0.6631219170035941	1.4681621137614294	0.10639700206862006
0.03173103088446763	1925	9	5	0.03870664559159681	0.6271111541659091	0.9487420033233391	1.430020440209598	6.40011847793566
0.06353194505507397	1059	7	6	0.023084064180295464	0.6269384972667139	0.8935760578061309	0.05430831904972973	96.13722652094496
0.08265139476261806	1804	5	2	0.5739531024573846	0.5551230790342343	0.7693013158254672	0.02146416408246801	26.63525981977126
0.03494121436292201	967	5	7	0.3100291392203919	0.9884817857982129	0.6195303778825018	22.888253602695805	2.423200645971864

[truncated: 4 more sheets: Residue 128 Structure & Node Em, Residue 256 Structure & Node Em, ESMFold Residue 128 WT + Mut wi, AlphaFold Residue 128 WT CADD w]
